# Supplementary material for: Comparative and Phylogenetic Analyses of the Complete Chloroplast Genomes of Six Almond Species (Prunus spp. L.)
Source: Sci Rep. 2020 Jun 23;10:10137. doi: 10.1038/s41598-020-67264-3 (PMC7311419; doi:10.1038/s41598-020-67264-3)
Supplement: Supplementary file 1 — Supplementary Information. [file 41598_2020_67264_MOESM1_ESM.xlsx]

## Sheet: Sheet1
Table S5 List of SSRs in the chloroplast genome of the six almond species.
No.	Type*	Repeat motif	repeat number	size	start position	end position	Location	Region	Region
P. tenella
1	p1	T	11	11	1685	1695	psbA/trnK-UUU	LSC	IGS
2	p1	A	11	11	2996	3006	matK	LSC	CDS
3	p1	T	11	11	3342	3352	matK	LSC	CDS
4	p1	A	11	11	3839	3849	matK/trnK-UUU	LSC	IGS
5	p1	T	11	11	4112	4122	matK/trnK-UUU	LSC	IGS
6	p1	C	12	12	5545	5556	rps16	LSC	intron
7	p4	AAAT	3	12	5648	5659	rps17	LSC	intron
8	p1	A	16	16	5710	5725	rps18	LSC	intron
9	p5	TTTGA	3	15	6064	6078	rps16	LSC	intron
10	p1	A	11	11	6917	6927	rps16 / trnQ-UUG	LSC	IGS
11	p2	AT	5	10	7035	7034	rps17 / trnQ-UUG	LSC	IGS
12	p1	A	11	11	7770	7780	psbK/psbI	LSC	IGS
13	p1	A	11	11	8522	8532	trnS-GCU / trnG-GCC	LSC	IGS
14	p4	ATAA	4	16	8661	8676	trnS-GCU / trnG-GCC	LSC	IGS
15	p1	T	12	12	9584	9595	trnG-GCC	LSC	intron
16	p1	T	12	12	9994	10005	trnR-UCU / atpA	LSC	IGS
17	p1	T	10	10	11958	11967	atpA/ atpF	LSC	IGS
18	p1	A	10	10	12843	12852	atpF	LSC	intron
19	p2	AT	6	12	13038	13049	atpF	LSC	intron
20	p1	T	12	12	14274	14285	atpH / atpI	LSC	IGS
21	p1	T	11	11	14997	15007	atpH / atpI	LSC	IGS
22	p1	A	18	18	16885	16902	rps2/ rpoC2	LSC	IGS
23	p1	T	11	11	19100	19110	rpoC2	LSC	CDS
24	p2	TA	5	10	20472	20481	rpoC2	LSC	CDS
25	p1	T	10	10	26818	26827	rpoB	LSC	CDS
26	p1	A	14	14	27898	27911	rpoB / trnC-GCA	LSC	IGS
27	p1	T	10	10	29738	29747	petN / psbM	LSC	IGS
28	p4	AATA	3	12	29882	29893	petN / psbM	LSC	IGS
29	p2	TA	5	10	30631	30640	petN / psbM	LSC	IGS
30	p4	TTTA	3	12	31260	31271	psbM/trnD-GUC	LSC	IGS
31	p5	TAAAA	3	15	34245	34259	trnT-GGU/psbD	LSC	IGS
32	p1	T	10	10	37255	37264	psbC/trnS-UGA	LSC	IGS
33	p2	TA	5	10	37589	37598	trnS-UGA/psbZ	LSC	IGS
34	p1	T	11	11	37743	37753	trnS-UGA/psbZ	LSC	IGS
35	p4	TTTC	3	12	45235	45246	ycf3	LSC	intron
36	p2	AT	7	14	48527	48540	trnT-UGU / trnL-UAA	LSC	IGS
37	p2	AT	8	16	48544	48559	trnT-UGU / trnL-UAA	LSC	IGS
38	p1	T	11	11	48670	48680	trnT-UGU / trnL-UAA	LSC	IGS
39	p1	A	12	12	49004	49015	trnT-UGU / trnL-UAA	LSC	IGS
40	p1	T	10	10	50222	50231	trnL-UAA/trnF-GAA	LSC	IGS
41	p2	AT	5	10	50589	50598	trnF-GAA/ndhJ	LSC	IGS
42	p2	TA	6	12	50846	50857	trnF-GAA/ndhJ	LSC	IGS
43	p1	T	10	10	52481	52490	ndhK/ndhC	LSC	IGS
44	p1	T	10	10	56379	56388	atpB	LSC	CDS
45	p1	T	13	13	59076	59088	rbcL / accD	LSC	IGS
46	p1	C	12	12	60987	60998	accD / psal	LSC	IGS
47	p1	T	10	10	61552	61561	psal / ycf4	LSC	IGS
48	p1	T	11	11	62769	62779	ycf4/cemA	LSC	IGS
49	p1	A	10	10	62916	62925	ycf4/cemA	LSC	IGS
50	p2	TC	5	10	63122	63131	cemA	LSC	CDS
51	p1	A	13	13	65508	65520	petA / psbJ	LSC	IGS
52	p1	T	10	10	66142	66151	psbJ/ psbL	LSC	IGS
53	p1	G	11	11	66699	66709	psbE / petL	LSC	IGS
54	p1	T	11	11	67149	67159	psbE / petL	LSC	IGS
55	p1	A	13	13	67492	67504	psbE / petL	LSC	IGS
56	p2	TA	5	10	67661	67670	psbE / petL	LSC	IGS
57	p1	T	12	12	69370	69381	psaJ/rpl33	LSC	IGS
58	p1	A	13	13	69397	69409	psaJ/rpl34	LSC	IGS
59	p1	T	10	10	69666	69675	psaJ/rpl34	LSC	IGS
60	p1	A	13	13	70389	70401	rps18	LSC	CDS
61	p4	TAAA	4	16	72410	72425	clpP	LSC	intron
62	p1	T	15	15	72556	72570	clpP	LSC	intron
63	p1	A	10	10	72754	72763	clpP	LSC	intron
64	p1	A	10	10	73373	73382	clpP	LSC	intron
65	p1	T	12	12	73588	73599	clpP	LSC	intron
66	p2	AT	6	12	74232	74243	clpP/psbB	LSC	IGS
67	p2	AT	5	10	77093	77102	petB	LSC	intron
68	p1	T	13	13	77177	77189	petB	LSC	intron
69	p1	T	10	10	83177	83186	rpl14 / rpl16	LSC	IGS
70	p1	A	14	14	83201	83214	rpl14 / rpl16	LSC	IGS
71	p1	T	11	11	83258	83268	rpl14 / rpl16	LSC	IGS
72	p1	T	17	17	84778	84794	rpl16 / rps3	LSC	IGS
73	p1	T	10	10	85580	85589	rps3/ rpl22	LSC	IGS
74	p1	G	11	11	96295	96305	ycf15/trnL-CAA	IRa	IGS
75	p1	T	10	10	102354	102363	rps7/rps12	IRa	IGS
76	p1	A	10	10	114949	114958	ndhF/rpl32	SSC	IGS
77	p1	A	10	10	116305	116314	rpl32/trnL-UAG	SSC	IGS
78	p4	TTGA	3	12	120831	120842	ndhE	SSC	CDS
79	p1	T	12	12	122308	122319	ndhI	SSC	CDS
80	p1	C	10	10	124200	124209	ndhA	SSC	intron
81	p1	T	10	10	130319	130328	ycf1	SSC	CDS
82	p1	A	19	19	130456	130474	ycf1	SSC	CDS
83	p1	T	10	10	130846	130855	ycf1	SSC	CDS
84	p1	A	10	10	141964	141973	trnV-GAC/rps12	IRb	IGS
85	p1	C	11	11	148022	148032	trnL-CAA/ycf15	IRb	IGS
Prunus dulcis var. ZHIPI
1	p2	TA	5	10	46	55	rpl2 / trnH-GUG	LSC	IGS
2	p2	TA	5	10	87	86	rpl3 / trnH-GUG	LSC	IGS
3	p1	A	11	11	2995	3005	matK	LSC	CDS
4	p1	T	11	11	3341	3351	matK	LSC	CDS
5	p1	T	12	12	4102	4113	matK/trnK-UUU	LSC	IGS
6	p4	AAAT	3	12	5623	5634	rps16	LSC	intron
7	p1	A	12	12	5684	5695	rps17	LSC	intron
8	p5	TTTGA	3	15	6039	6053	rps16	LSC	intron
9	p1	A	11	11	6889	6899	rps16 / trnQ-UUG	LSC	IGS
10	p2	AT	6	12	6990	7001	rps16 / trnQ-UUG	LSC	IGS
11	p1	A	10	10	8509	8518	trnS-GCU / trnG-GCC	LSC	IGS
12	p1	T	12	12	9693	9704	trnR-UCU / atpA	LSC	IGS
13	p5	TTAAT	3	15	9766	9780	trnR-UCU / atpA	LSC	IGS
14	p1	T	10	10	11663	11672	atpA/ atpF	LSC	IGS
15	p1	A	12	12	12548	12559	atpF	LSC	intron
16	p2	AT	6	12	12745	12756	atpF	LSC	intron
17	p1	T	10	10	14721	14730	atpH / atpI	LSC	IGS
18	p1	T	11	11	16599	16609	rps2/ rpoC2	LSC	IGS
19	p1	A	12	12	16615	16626	rps2/ rpoC2	LSC	IGS
20	p1	T	11	11	18806	18816	rpoC2	LSC	CDS
21	p2	TA	5	10	20178	20187	rpoC2	LSC	CDS
22	p1	T	13	13	22928	22940	rpoC1	LSC	intron
23	p1	T	10	10	26532	26541	rpoB	LSC	CDS
24	p1	A	11	11	27612	27622	rpoB / trnC-GCA	LSC	IGS
25	p1	T	11	11	29302	29312	petN / psbM	LSC	IGS
26	p2	TA	6	12	30199	30210	petN / psbM	LSC	IGS
27	p4	TTTA	3	12	30830	30841	psbM/trnD-GUC	LSC	IGS
28	p1	C	11	11	33857	33867	trnT-GGU/psbD	LSC	IGS
29	p1	T	16	16	36791	36806	psbC/trnS-UGA	LSC	IGS
30	p2	TA	5	10	37131	37140	trnS-UGA/psbZ	LSC	IGS
31	p1	T	10	10	37285	37294	trnS-UGA/psbZ	LSC	IGS
32	p1	T	10	10	44199	44208	ycf3	LSC	intron
33	p4	TTTC	3	12	44767	44778	ycf3	LSC	intron
34	p1	A	12	12	45742	45753	ycf3	LSC	intron
35	p2	AT	6	12	48065	48076	trnT-UGU / trnL-UAA	LSC	IGS
36	p1	A	15	15	48519	48533	trnT-UGU / trnL-UAA	LSC	IGS
37	p2	TA	5	10	48602	48611	trnT-UGU / trnL-UAA	LSC	IGS
38	p2	AT	5	10	50096	50105	trnF-GAA/ndhJ	LSC	IGS
39	p2	TA	5	10	50347	50356	trnF-GAA/ndhJ	LSC	IGS
40	p1	T	10	10	50626	50635	trnF-GAA/ndhJ	LSC	IGS
41	p1	T	11	11	51976	51986	ndhK/ndhC	LSC	IGS
42	p1	AT	5	10	52919	52928	ndhC/trnV-UAC	LSC	IGS
43	p1	AT	5	10	52940	52949	ndhC/trnV-UAC	LSC	IGS
44	p1	T	10	10	56074	56083	atpB	LSC	CDS
45	p1	T	15	15	58767	58781	rbcL / accD	LSC	IGS
46	p1	C	14	14	60680	60693	accD / psal	LSC	IGS
47	p1	T	13	13	61264	61276	psal / ycf4	LSC	IGS
48	p1	T	10	10	62370	62379	ycf4/cemA	LSC	IGS
49	p1	T	11	11	62491	62501	ycf4/cemA	LSC	IGS
50	p1	A	10	10	62630	62639	ycf4/cemA	LSC	IGS
51	p2	TC	5	10	62832	62841	cemA	LSC	CDS
52	p1	A	12	12	65207	65218	petA / psbJ	LSC	IGS
53	p1	G	10	10	66366	66375	psbE / petL	LSC	IGS
54	p1	A	12	12	67159	67170	psbE / petL	LSC	IGS
55	p2	TA	5	10	67328	67337	psbE / petL	LSC	IGS
56	p1	T	11	11	69045	69055	psaJ/rpl33	LSC	IGS
57	p1	A	13	13	69071	69083	psaJ/rpl34	LSC	IGS
58	p1	T	15	15	69341	69355	psaJ/rpl33	LSC	IGS
59	p1	A	13	13	70075	70087	rps18	LSC	CDS
60	p1	A	12	12	70778	70789	rpl20/rps12	LSC	IGS
61	p4	AAAT	3	12	72099	72110	clpP	LSC	intron
62	p1	A	11	11	72899	72909	clpP	LSC	intron
63	p1	A	11	11	73031	73041	clpP	LSC	intron
64	p1	T	15	15	73247	73261	clpP	LSC	intron
65	p2	AT	6	12	73900	73911	clpP/psbB	LSC	IGS
66	p2	AT	5	10	76755	76764	petB	LSC	intron
67	p1	T	12	12	76835	76846	petB	LSC	intron
68	p1	T	11	11	84454	84464	rpl16 / rps3	LSC	IGS
69	p1	T	10	10	85250	85259	rps3/ rpl22	LSC	IGS
70	p1	G	10	10	95959	95968	ycf15/trnL-CAA	IRa	IGS
71	p1	A	10	10	112295	112304	ndhF	IRa**	CDS
72	p4	TTGA	3	12	120547	120558	ndhE	SSC	IGS
73	p1	T	10	10	129568	129577	ycf1	SSC	CDS
74	p1	A	13	13	130177	130189	ycf1	SSC	CDS
75	p1	T	10	10	130561	130570	ycf1	SSC	CDS
76	p1	C	10	10	147737	147746	trnL-CAA/ycf15	IRb	IGS
P. mongolica
1	p2	TA	5	10	24	33	rpl2 / trnH-GUG	LSC	IGS
2	p2	TA	5	10	47	56	rpl2 / trnH-GUG	LSC	IGS
3	p2	TA	5	10	64	73	rpl2 / trnH-GUG	LSC	IGS
4	p1	A	10	10	277	286	trnH-GUG/ psbA	LSC	IGS
5	p1	T	15	15	1675	1689	psbA/trnK-UUU	LSC	IGS
6	p1	A	11	11	2989	2999	matK	LSC	CDS
7	p1	T	11	11	3335	3345	matK	LSC	CDS
8	p1	A	11	11	3826	3836	matK/trnK-UUU	LSC	IGS
9	p1	T	11	11	4099	4109	matK/trnK-UUU	LSC	IGS
10	p4	AAAT	3	12	5617	5628	rps16	LSC	intron
11	p1	A	16	16	5678	5693	rps16	LSC	intron
12	p5	TTTGA	3	15	6032	6046	rps16	LSC	intron
13	p1	A	14	14	6885	6898	rps16 / trnQ-UUG	LSC	IGS
14	p2	AT	5	10	6989	6998	rps16 / trnQ-UUG	LSC	IGS
15	p1	A	13	13	8473	8485	trnS-GCU / trnG-GCC	LSC	IGS
16	p4	ATAA	4	16	8613	8628	trnS-GCU / trnG-GCC	LSC	IGS
17	p1	T	10	10	9549	9558	trnG-GCC	LSC	intron
18	p1	T	12	12	9957	10044	trnR-UCU / atpA	LSC	IGS
19	p5	TTAAT	3	15	10040	10044	trnR-UCU / atpA	LSC	IGS
20	p1	T	12	12	12643	12654	atpF	LSC	intron
21	p1	A	10	10	12808	12817	atpF	LSC	intron
22	p2	AT	6	12	13003	13014	atpF	LSC	intron
23	p1	T	10	10	13403	13412	atpF/atpH	LSC	IGS
24	p1	T	11	11	14979	14989	atpH / atpI	LSC	IGS
25	p1	T	13	13	16853	16865	rps2/ rpoC2	LSC	IGS
26	p1	A	14	14	16871	16884	rps2/ rpoC2	LSC	IGS
27	p1	T	11	11	19075	19085	rpoC2	LSC	intron
28	p2	TA	5	10	20447	20456	rpoC2	LSC	intron
29	p1	T	10	10	26786	26795	rpoB	LSC	CDS
30	p1	A	11	11	27867	27877	rpoB / trnC-GCA	LSC	IGS
31	p1	T	11	11	29730	29740	petN / psbM	LSC	IGS
32	p2	TA	5	10	30643	30652	petN / psbM	LSC	IGS
33	p4	TTTA	3	12	31272	31283	psbM/trnD-GUC	LSC	IGS
34	p2	TA	5	10	32306	32315	trnD-GUC/trnY-GUA	LSC	IGS
35	p1	T	11	11	37269	37279	psbC/trnS-UGA	LSC	IGS
36	p2	TA	5	10	37604	37613	trnS-UGA/psbZ	LSC	IGS
37	p1	T	10	10	37758	37767	trnS-UGA/psbZ	LSC	IGS
38	p1	T	10	10	44671	44680	ycf3	LSC	intron
39	p4	TTTC	3	12	45245	45256	ycf3	LSC	intron
40	p2	AT	6	12	48537	48548	trnT-UGU / trnL-UAA	LSC	IGS
41	p1	A	16	16	48991	49006	trnT-UGU / trnL-UAA	LSC	IGS
42	p2	AT	5	10	50569	50578	trnF-GAA/ndhJ	LSC	IGS
43	p2	TA	8	16	50826	50841	trnF-GAA/ndhJ	LSC	IGS
44	p2	TA	5	10	53258	53257	ndhC/trnV-UAC	LSC	IGS
45	p2	AT	5	10	53352	53361	ndhC/trnV-UAC	LSC	IGS
46	p1	T	10	10	56442	56451	atpB	LSC	CDS
47	p2	TA	6	12	58802	58813	rbcL / accD	LSC	IGS
48	p1	T	10	10	58922	58931	rbcL / accD	LSC	IGS
49	p1	T	13	13	59148	59160	rbcL / accD	LSC	IGS
50	p1	C	14	14	61059	61072	accD / psal	LSC	IGS
51	p1	T	12	12	61664	61675	psal / ycf4	LSC	IGS
52	p1	T	10	10	62899	62908	ycf4/cemA	LSC	IGS
53	p2	TC	5	10	63238	63247	cemA	LSC	CDS
54	p1	A	10	10	65630	65639	petA / psbJ	LSC	IGS
55	p1	G	14	14	66816	66829	psbE / petL	LSC	IGS
56	p1	T	13	13	67262	67274	psbE / petL	LSC	IGS
57	p1	A	17	17	67607	67623	psbE / petL	LSC	IGS
58	p2	TA	6	12	67781	67792	psbE / petL	LSC	IGS
59	p1	T	12	12	69491	69502	psaJ/rpl33	LSC	IGS
60	p1	A	11	11	69518	69528	psaJ/rpl33	LSC	IGS
61	p1	T	14	14	69790	69803	psaJ/rpl34	LSC	IGS
62	p1	A	13	13	70523	70535	rps18	LSC	CDS
63	p4	TAAA	4	16	72543	72558	clpP	LSC	intron
64	p1	T	12	12	73689	73700	clpP	LSC	intron
65	p2	AT	6	12	74339	74350	clpP/psbB	LSC	IGS
66	p2	AT	5	10	77194	77203	petB	LSC	intron
67	p1	T	12	12	77274	77285	petB	LSC	intron
68	p1	T	11	11	83282	83292	rpl14 / rpl16	LSC	IGS
69	p1	T	12	12	84849	84860	rpl16	LSC	intron
70	p1	T	10	10	85646	85655	rps3/ rpl22	LSC	IGS
71	p1	G	11	11	96358	96368	ycf15/trnL-CAA	IRa	IGS
72	p1	A	10	10	114920	114929	ndhF/rpl32	SSC	IGS
73	p1	A	11	11	120317	120327	ndhD/psaC	SSC	IGS
74	p4	TTGA	3	12	120880	120891	ndhE	SSC	CDS
75	p1	A	10	10	122268	122277	ndhG/ndhI	SSC	IGS
76	p1	T	11	11	122357	122367	ndhI	SSC	CDS
77	p1	T	10	10	129856	129865	ycf1	SSC	CDS
78	p1	A	13	13	130465	130477	ycf1	SSC	CDS
79	p1	T	10	10	130849	130858	ycf1	SSC	CDS
80	p1	C	11	11	148023	148033	trnL-CAA/ycf15	IRb	IGS
P. tangutica
1	p2	TA	5	10	18	27	rpl2 / trnH-GUG	LSC	IGS
2	p1	T	16	16	1628	1643	psbA/trnK-UUU	LSC	IGS
3	p1	A	10	10	2943	2952	matK	LSC	CDS
4	p1	T	11	11	3288	3298	matK	LSC	CDS
5	p1	A	10	10	3779	3788	matK/trnK-UUU	LSC	IGS
6	p1	T	11	11	4051	4061	matK/trnK-UUU	LSC	IGS
7	p4	AAAT	3	12	5593	5604	rps16	LSC	intron
8	p1	A	18	18	5654	5671	rps16	LSC	intron
9	p5	TTTGA	3	15	6010	6024	rps16	LSC	intron
10	p1	A	14	14	6863	6876	rps16 / trnQ-UUG	LSC	IGS
11	p2	AT	5	10	6967	6976	rps16 / trnQ-UUG	LSC	IGS
12	p1	A	10	10	7707	7716	psbK/psbI	LSC	IGS
13	p1	A	13	13	8458	8470	trnS-GCU / trnG-GCC	LSC	IGS
14	p4	ATAA	3	12	8598	8609	trnS-GCU / trnG-GCC	LSC	IGS
15	p1	T	10	10	9530	9539	trnG-GCC	LSC	intron
16	p1	T	11	11	9938	9948	trnR-UCU / atpA	LSC	IGS
17	p5	TTAAT	3	15	10010	10024	trnR-UCU / atpA	LSC	IGS
18	p1	A	11	11	12789	12799	atpF	LSC	intron
19	p2	AT	6	12	12985	12996	atpF	LSC	intron
20	p1	T	11	11	14947	14957	atpH / atpI	LSC	IGS
21	p1	T	12	12	16820	16831	rps2/ rpoC2	LSC	IGS
22	p1	A	13	13	16837	16849	rps2/ rpoC2	LSC	IGS
23	p1	T	11	11	19040	19050	rpoC2	LSC	CDS
24	p2	TA	5	10	20412	20421	rpoC2	LSC	CDS
25	p1	T	10	10	26751	26760	rpoB	LSC	CDS
26	p1	A	11	11	27832	27842	rpoB/trnC-GCA	LSC	IGS
27	p1	T	11	11	29689	29699	petN / psbM	LSC	IGS
28	p2	TA	5	10	30586	30595	petN / psbM	LSC	IGS
29	p4	TTTA	3	12	31215	31226	psbM/trnD-GUC	LSC	IGS
30	p1	T	11	11	37165	37175	psbC/trnS-UGA	LSC	IGS
31	p2	TA	5	10	37500	37509	trnS-UGA/psbZ	LSC	IGS
32	p1	T	11	11	37654	37664	trnS-UGA/psbZ	LSC	IGS
33	p4	TTTC	3	12	45141	45152	ycf3	LSC	intron
34	p2	AT	6	12	48435	48446	trnT-UGU / trnL-UAA	LSC	IGS
35	p1	A	15	15	48892	48906	trnT-UGU / trnL-UAA	LSC	IGS
36	p2	AT	5	10	50469	50478	trnF-GAA/ndhJ	LSC	IGS
37	p2	TA	6	12	50726	50737	trnF-GAA/ndhJ	LSC	IGS
38	p5	ATATT	3	15	50746	50760	trnF-GAA/ndhJ	LSC	IGS
39	p2	TA	5	10	53161	53170	ndhC/trnV-UAC	LSC	IGS
40	p2	AT	5	10	53262	53271	ndhC/trnV-UAC	LSC	IGS
41	p1	T	10	10	56352	56361	atpB	LSC	CDS
42	p1	T	10	10	58826	58835	rbcL / accD	LSC	IGS
43	p1	T	14	14	59052	59065	rbcL / accD	LSC	IGS
44	p1	C	14	14	60980	60993	accD / psal	LSC	IGS
45	p1	T	10	10	61564	61573	psal / ycf4	LSC	IGS
46	p1	T	11	11	62791	62801	ycf4/cemA	LSC	IGS
47	p2	TC	5	10	63131	63140	cemA	LSC	CDS
48	p1	A	10	10	65523	65532	petA / psbJ	LSC	IGS
49	p1	G	10	10	66709	66718	psbE / petL	LSC	IGS
50	p1	T	12	12	67151	67162	psbE / petL	LSC	IGS
51	p1	A	17	17	67514	67530	psbE / petL	LSC	IGS
52	p2	TA	5	10	67688	67697	psbE / petL	LSC	IGS
53	p1	T	11	11	69396	69406	psaJ/rpl33	LSC	IGS
54	p1	A	10	10	69422	69431	psaJ/rpl33	LSC	IGS
55	p1	T	14	14	69689	69702	psaJ/rpl33	LSC	IGS
56	p1	A	13	13	70422	70434	rps18	LSC	CDS
57	p4	TAAA	3	12	72442	72453	clpP	LSC	intron
58	p1	T	14	14	73585	73598	clpP	LSC	intron
59	p2	AT	6	12	74237	74248	clpP/psbB	LSC	IGS
60	p2	AT	5	10	77092	77101	psbH	LSC	intron
61	p1	T	11	11	77172	77182	psbH	LSC	intron
62	p1	T	10	10	83256	83265	rpl14 / rpl16	LSC	IGS
63	p1	A	11	11	84014	84024	rpl16	LSC	intron
64	p1	T	17	17	84753	84769	rpl16 / rps3	LSC	IGS
65	p1	T	10	10	85555	85564	rps3/ rpl22	LSC	IGS
66	p1	G	10	10	96264	96273	ycf15/trnL-CAA	IRa	IGS
67	p1	A	10	10	114827	114836	ndhF/rpl32	SSC	IGS
68	p1	A	11	11	120292	120302	ndhD/psaC	SSC	IGS
69	p4	TTGA	3	12	120855	120866	ndhE	SSC	CDS
70	p1	A	10	10	122243	122252	ndhG/ndhI	SSC	IGS
71	p1	T	14	14	122332	122345	ndhI	SSC	CDS
72	p1	T	11	11	129827	129837	ycf1	SSC	CDS
73	p1	A	13	13	130437	130449	ycf1	SSC	CDS
74	p1	T	10	10	130821	130830	ycf1	SSC	CDS
75	p1	C	10	10	148003	148012	trnL-CAA/ycf15	IRb	IGS
P. pedunculata
1	p1	T	15	15	1614	1628	psbA/trnK-UUU	LSC	IGS
2	p1	A	11	11	2929	2939	matK	LSC	CDS
3	p1	T	11	11	3275	3285	matK	LSC	CDS
4	p1	A	10	10	3766	3775	matK/trnK-UUU	LSC	IGS
5	p1	T	11	11	4038	4048	matK/trnK-UUU	LSC	IGS
6	p1	A	11	11	4881	4891	trnK-UUU/rps16	LSC	IGS
7	p4	AAAT	3	12	5573	5584	rps16	LSC	intron
8	p1	A	16	16	5634	5649	rps16	LSC	intron
9	p5	TTTGA	3	15	5988	6002	rps16	LSC	intron
10	p1	A	15	15	6841	6855	rps16 / trnQ-UUG	LSC	IGS
11	p2	AT	5	10	6973	6962	rps16 / trnQ-UUG	LSC	IGS
12	p1	A	13	13	7693	7705	psbK/psbI	LSC	IGS
13	p1	A	10	10	8454	8463	trnS-GCU / trnG-GCC	LSC	IGS
14	p4	ATAA	4	16	8592	8607	trnS-GCU / trnG-GCC	LSC	IGS
15	p1	T	10	10	9515	9524	trnG-GCC	LSC	intron
16	p1	T	13	13	9923	9935	trnR-UCU / atpA	LSC	IGS
17	p1	T	10	10	11656	11665	atpA/ atpF	LSC	IGS
18	p1	A	10	10	12540	12549	atpF	LSC	intron
19	p2	AT	6	12	12735	12746	atpF	LSC	intron
20	p1	T	12	12	13117	13128	atpF/atpH	LSC	IGS
21	p4	AAAG	3	12	13276	13287	atpF/atpH	LSC	IGS
22	p1	T	11	11	13980	13990	atpH / atpI	LSC	IGS
23	p1	T	10	10	14703	14712	atpH / atpI	LSC	IGS
24	p1	T	10	10	16576	16585	rps2/ rpoC2	LSC	IGS
25	p1	A	16	16	16591	16606	rps2/ rpoC2	LSC	IGS
26	p1	T	11	11	18786	18796	rpoC2	LSC	CDS
27	p2	TA	5	10	20158	20167	rpoC2	LSC	CDS
28	p1	T	10	10	26504	26513	rpoB	LSC	CDS
29	p1	A	12	12	27584	27595	rpoB / trnC-GCA	LSC	IGS
30	p1	T	10	10	28848	28857	trnC-GCA/petN	LSC	IGS
31	p1	T	10	10	29442	29451	petN / psbM	LSC	IGS
32	p4	AATA	3	12	29586	29597	petN / psbM	LSC	IGS
33	p2	TA	5	10	30334	30343	petN / psbM	LSC	IGS
34	p4	TTTA	3	12	30963	30974	psbM/trnD-GUC	LSC	IGS
35	p3	ATA	4	12	31982	31993	trnD-GUC/trnY-GUA	LSC	IGS
36	p2	TA	5	10	37259	37268	trnS-UGA/psbZ	LSC	IGS
37	p4	TTTC	3	12	44912	44923	ycf3	LSC	intron
38	p2	AT	5	10	48212	48221	trnT-UGU / trnL-UAA	LSC	IGS
39	p1	T	10	10	48332	48341	trnT-UGU / trnL-UAA	LSC	IGS
40	p1	A	12	12	48665	48676	trnT-UGU / trnL-UAA	LSC	IGS
41	p2	AT	5	10	50239	50248	trnF-GAA/ndhJ	LSC	IGS
42	p2	TA	5	10	50496	50505	trnF-GAA/ndhJ	LSC	IGS
43	p2	AT	5	10	53043	53052	ndhC/trnV-UAC	LSC	IGS
44	p2	AT	5	10	53065	53074	ndhC/trnV-UAC	LSC	IGS
45	p1	T	10	10	56175	56184	atpB	LSC	CDS
46	p1	T	10	10	58650	58659	rbcL / accD	LSC	IGS
47	p1	T	15	15	58885	58899	rbcL / accD	LSC	IGS
48	p1	T	10	10	61377	61386	psal / ycf4	LSC	IGS
49	p1	T	11	11	62599	62609	ycf4/cemA	LSC	IGS
50	p2	TC	5	10	62947	62956	cemA	LSC	CDS
51	p1	A	10	10	65321	65330	petA / psbJ	LSC	IGS
52	p1	G	10	10	66509	66518	psbE / petL	LSC	IGS
53	p1	T	11	11	66952	66962	psbE / petL	LSC	IGS
54	p1	A	18	18	67295	67312	psbE / petL	LSC	IGS
55	p2	TA	5	10	67469	67478	psbE / petL	LSC	IGS
56	p1	T	11	11	69177	69187	psaJ/rpl33	LSC	IGS
57	p1	A	11	11	69203	69213	psaJ/rpl33	LSC	IGS
58	p1	T	16	16	69470	69485	psaJ/rpl33	LSC	IGS
59	p1	A	13	13	70205	70217	rps18	LSC	CDS
60	p1	T	10	10	72186	72195	clpP	LSC	intron
61	p4	TAAA	3	12	72226	72237	clpP	LSC	intron
62	p1	T	14	14	72372	72385	clpP	LSC	intron
63	p1	A	10	10	72569	72578	clpP	LSC	intron
64	p1	T	14	14	73401	73414	clpP	LSC	intron
65	p2	AT	6	12	74047	74058	clpP/psbB	LSC	IGS
66	p2	AT	5	10	76902	76911	petB	LSC	intron
67	p1	T	19	19	76982	77000	petB	LSC	intron
68	p1	A	14	14	83023	83036	rpl14 / rpl16	LSC	IGS
69	p1	A	10	10	83856	83865	rpl16	LSC	intron
70	p1	T	12	12	84611	84622	rpl16 / rps3	LSC	IGS
71	p1	T	10	10	85408	85417	rps3/ rpl22	LSC	IGS
72	p1	G	10	10	96117	96126	ycf15/trnL-CAA	IRa	IGS
73	p4	TTGA	3	12	120629	120640	ndhE	SSC	CDS
74	p1	A	10	10	122018	122027	ndhG/ndhI	SSC	IGS
75	p1	T	13	13	122107	122119	ndhI	SSC	CDS
76	p1	C	10	10	123999	124008	ndhA	SSC	intron
77	p1	T	10	10	129632	129641	ycf1	SSC	CDS
78	p1	A	19	19	130256	130274	ycf1	SSC	CDS
79	p1	T	10	10	130646	130655	ycf1	SSC	CDS
80	p1	C	10	10	147822	147831	trnL-CAA/ycf15	IRb	IGS
P. triloba
1	p1	T	14	14	1614	1627	psbA/trnK-UUU	LSC	IGS
2	p1	A	11	11	2928	2938	matK	LSC	CDS
3	p1	T	11	11	3274	3284	matK	LSC	CDS
4	p1	A	10	10	3765	3774	matK/trnK-UUU	LSC	IGS
5	p1	T	11	11	4037	4047	matK/trnK-UUU	LSC	IGS
6	p1	A	10	10	4880	4889	trnK-UUU/rps16	LSC	IGS
7	p4	AAAT	3	12	5571	5582	rps16	LSC	intron
8	p1	A	18	18	5632	5649	rps16	LSC	intron
9	p5	TTTGA	3	15	5988	6002	rps16	LSC	intron
10	p1	A	14	14	6841	6854	rps16 / trnQ-UUG	LSC	IGS
11	p2	AT	5	10	6952	6961	rps16 / trnQ-UUG	LSC	IGS
12	p1	A	14	14	7692	7705	psbK/psbI	LSC	IGS
13	p1	A	12	12	8454	8465	trnS-GCU / trnG-GCC	LSC	IGS
14	p4	ATAA	4	16	8593	8608	trnS-GCU / trnG-GCC	LSC	IGS
15	p1	T	13	13	9923	9935	trnR-UCU / atpA	LSC	IGS
16	p1	T	10	10	11656	11665	atpA/ atpF	LSC	IGS
17	p1	A	10	10	12540	12549	atpF	LSC	intron
18	p2	AT	6	12	12735	12746	atpF	LSC	intron
19	p1	T	12	12	13117	13128	atpF/atpH	LSC	IGS
20	p4	AAAG	3	12	13276	13287	atpF/atpH	LSC	IGS
21	p1	T	12	12	13980	13991	atpF/atpH	LSC	IGS
22	p1	T	10	10	14703	14712	atpH / atpI	LSC	IGS
23	c	T	10	10	16576	16585	rps2/ rpoC2	LSC	IGS
24		A	15	15	16591	16605	rps2/ rpoC2	LSC	IGS
25	p1	T	11	11	18785	18795	rpoC2	LSC	CDS
26	p2	TA	5	10	20157	20166	rpoC2	LSC	CDS
27	p1	T	10	10	26503	26512	rpoB	LSC	CDS
28	p1	A	11	11	27583	27593	rpoB / trnC-GCA	LSC	IGS
29	p1	T	10	10	29439	29448	petN / psbM	LSC	IGS
30	p4	AATA	3	12	29583	29594	petN / psbM	LSC	IGS
31	p2	TA	5	10	30331	30340	petN / psbM	LSC	IGS
32	p4	TTTA	3	12	30960	30971	psbM/trnD-GUC	LSC	IGS
33	p3	ATA	4	12	31979	31990	trnD-GUC/trnY-GUA	LSC	IGS
34	p1	T	10	10	36912	36921	psbC/trnS-UGA	LSC	IGS
35	p2	TA	5	10	37246	37255	trnS-UGA/psbZ	LSC	IGS
36	p4	TTTC	3	12	44900	44911	ycf3	LSC	intron
37	p1	A	10	10	45868	45877	ycf3	LSC	intron
38	p2	AT	5	10	48201	48210	trnT-UGU / trnL-UAA	LSC	IGS
39	p1	A	13	13	48653	48665	trnT-UGU / trnL-UAA	LSC	IGS
40	p2	AT	5	10	50228	50237	trnF-GAA/ndhJ	LSC	IGS
41	p2	TA	7	14	50485	50498	trnF-GAA/ndhJ	LSC	IGS
42	p2	AT	5	10	53044	53053	ndhC/trnV-UAC	LSC	IGS
43	p1	T	10	10	56139	56148	atpB	LSC	CDS
44	p1	T	10	10	58614	58623	rbcL / accD	LSC	IGS
45	p1	T	15	15	58843	58857	rbcL / accD	LSC	IGS
46	p1	C	10	10	60756	60765	accD/psaI	LSC	IGS
47	p1	T	10	10	61336	61345	psal / ycf4	LSC	IGS
48	p1	T	11	11	62558	62568	ycf4/cemA	LSC	IGS
49	p2	TC	5	10	62906	62915	cemA	LSC	CDS
50	p1	A	12	12	65280	65291	petA / psbJ	LSC	IGS
51	p1	G	14	14	66469	66482	psbE / petL	LSC	IGS
52	p1	T	11	11	66916	66926	psbE / petL	LSC	IGS
53	p1	A	17	17	67259	67275	psbE / petL	LSC	IGS
54	p2	TA	5	10	67432	67441	psbE / petL	LSC	IGS
55	p1	T	11	11	69139	69149	psaJ/rpl33	LSC	IGS
56	p1	A	10	10	69165	69174	psaJ/rpl33	LSC	IGS
57	p1	T	15	15	69431	69445	psaJ/rpl33	LSC	IGS
58	p1	A	13	13	70165	70177	rps18	LSC	CDS
59	p1	T	10	10	72154	72163	clpP	LSC	intron
60	p4	TAAA	3	12	72194	72205	clpP	LSC	intron
61	p1	T	15	15	72340	72354	clpP	LSC	intron
62	p1	A	10	10	72538	72547	clpP	LSC	intron
63	p1	T	14	14	73370	73383	clpP	LSC	intron
64	p2	AT	6	12	74016	74027	clpP/psbB	LSC	IGS
65	p2	AT	5	10	76871	76880	petB	LSC	intron
66	p1	T	17	17	76951	76967	petB	LSC	intron
67	p1	T	11	11	82958	82968	rpl14 / rpl16	LSC	IGS
68	p1	A	11	11	82992	83002	rpl14 / rpl16	LSC	IGS
69	p1	A	10	10	83802	83811	rpl16	LSC	intron
70	p1	T	13	13	84557	84569	rpl16 / rps3	LSC	IGS
71	p1	T	10	10	85355	85364	rps3/ rpl22	LSC	IGS
72	p1	G	10	10	96064	96073	ycf15/trnL-CAA	IRa	IGS
73	p1	A	10	10	114628	114637	ndhF/rpl32	SSC	IGS
74	p4	TTGA	3	12	120571	120582	ndhE	SSC	CDS
75	p1	A	10	10	121960	121979	ndhG/ndhI	SSC	IGS
76	p1	T	12	12	122049	122060	ndhI	SSC	IGS
77	p1	C	11	11	123940	123950	ndhA	SSC	intron
78	p1	T	10	10	129574	129583	ycf1	SSC	CDS
79	p1	A	19	19	130198	130216	ycf1	SSC	CDS
80	p1	T	10	10	130588	130597	ycf1	SSC	CDS
81	p1	C	10	10	147765	147774	trnL-CAA/ycf15	IRb	IGS
*Type p1-6: 1-6 base repeats; **Eight A repeat sequences were distributed in the IRA region, while the other 2 were distributed in SSC.
