# Supplementary material for: Comparative and Phylogenetic Analyses of the Complete Chloroplast Genomes of Six Almond Species (Prunus spp. L.)
Source: Sci Rep. 2020 Jun 23;10:10137. doi: 10.1038/s41598-020-67264-3 (PMC7311419; doi:10.1038/s41598-020-67264-3)
Supplement: Supplementary file 7 — Supplementary Information 7. [file 41598_2020_67264_MOESM7_ESM.xlsx]

## Sheet: Sheet1
Table S1 Accession numbers of the chloroplast genomes used for phylogenetic analyses
Family	Genus	Taxon	Genbank No.	Source
Amygdaleae	Prunus	Prunus davidiana	MH460864	Mitochondrial DNA B Resour 3 (2), 890-891 (2018)
Amygdaleae	Prunus	Prunus persica	HQ336405	Mol. Biol. Evol. 28 (1), 835-847 (2011)
Amygdaleae	Prunus	Prunus kansuensis	KF990036	Unpublished
Amygdaleae	Prunus	Prunus mume	KF765450	Unpublished
Amygdaleae	Prunus	Prunus maximowiczii	KP760071	Unpublished
Amygdaleae	Prunus	Prunus serrulata	KP760073	Unpublished
Amygdaleae	Prunus	Prunus takesimensis	MG754959	Mitochondrial DNA B Resour 3 (1), 274-275 (2018)
Amygdaleae	Prunus	Prunus cerasoides	MF621234	Conserv Genet Resour (2017) In press
Amygdaleae	Prunus	Prunus padus	KP760072	Unpublished
Amygdaleae	Prunus	Prunus serotina	MF374324	Conserv Genet Resour (2017) In press
Amygdaleae	Prunus	Prunus humilis	MF405921	Unpublished
Amygdaleae	Prunus	Prunus pseudocerasus	KX255667	Unpublished
Amygdaleae	Prunus	Prunus subhirtella	KP760074	Unpublished
Amygdaleae	Prunus	Prunus yedoensis	KU985054	Unpublished
Amygdaleae	Prunus	Prunus tomentosa	MF624726	Unpublished
Maleae	Malus	Malus florentina	KX499856	Unpublished
Maleae	Malus	Malus doumeri	KX499861	New Phytol. (2017) In press
Maleae	Malus	Pyrus hopeiensis	MF521826	Conserv Genet Resour (2018) In press
Maleae	Malus	Pyrus pashia	KY626169	Conserv Genet Resour (2017) In press
Maleae	Malus	Malus prunifolia	KU851961	Conserv Genet Resour 8 (3), 227-229 (2016)
Maleae	Malus	Malus yunnanensis	MH394390	Plant Methods 14, 43 (2018)
Maleae	Malus	Malus tschonoskii	KX499864	Unpublished
Maleae	Malus	Malus trilobata	KX499858	Unpublished
Maleae	Docynia	Docynia delavayi	KX499860	New Phytol. (2017) In press
Maleae	Chaenomeles	Chaenomeles sinensis	KT932967	New Phytol. (2017) In press
Maleae	Crataegus	Crataegus kansuensis	NC039374	Unpublished
Maleae	Malus	Malus micromalus	MF062434	Conserv Genet Resour (2017) In press
Maleae	Malus	Malus baccata	KX499859	New Phytol. (2017) In press
Maleae	Cydonia	Cydonia oblonga	KX499857	New Phytol. (2017) In press
Maleae	Eriobotrya	Eriobotrya japonica	KT633951	Unpublished
Maleae	Sorbus	Sorbus torminalis	KY457242	Unpublished
Maleae	Pyrus	Pyrus pyrifolia	AP012207	Unpublished
Maleae	Pyrus	Pyrus spinosa	HG737342	PLoS ONE 9 (11), E112998 (2014)
Maleae	Malus	Malus prunifolia	KU851961	Conserv Genet Resour 8 (3), 227-229 (2016)
Maleae	Malus	Malus doumeri	KX499861	New Phytol. (2017) In press
Maleae	Malus	Malus baccata	KX499859	New Phytol. (2017) In press
Syzygieae	Syzygium	Syzygium cumini	GQ870669	Unpublished
Vitaceae	Vitis	Vitis vinifera	DQ424856	BMC Evol. Biol. 6 (1), 32 (2006)
