# Supplementary material for: Comparative and Phylogenetic Analyses of the Complete Chloroplast Genomes of Six Almond Species (Prunus spp. L.)
Source: Sci Rep. 2020 Jun 23;10:10137. doi: 10.1038/s41598-020-67264-3 (PMC7311419; doi:10.1038/s41598-020-67264-3)
Supplement: Supplementary file 8 — Supplementary Information 8. [file 41598_2020_67264_MOESM8_ESM.xlsx]

## Sheet: Sheet1
Table S2 The genes having intron in the six almond species plastid genome and the length of the exons and introns.
Gene	location	Exon I (bp)	Inron I (bp)	Exon II (bp)	Inron II (bp)	Exon III (bp)
P. tenella
trnK-UUU	LSC	30	2544	37
rps16	LSC	226	875	41
trnG-GCC	LSC	23	727	38
atpF	LSC	411	744	144
rpoC1	LSC	1617	754	435
ycf3	LSC	153	763	228	715	126
trnL-UAA	LSC	37	514	50
trnV-UAC	LSC	37	590	39
rps12*	LSC	114
	IRa			26	536	232
	IRb			232	536	26
clpP	LSC	228	653	289	764	71
petB	LSC	6	748	648
petD	LSC	8	744	475
rpl16	LSC	399	1011	9
rpl2	IRa	435	683	384
ndhB	IRa	756	680	777
trnI-GAU	IRa	42	943	35
trnA-UGC	IRa	38	807	35
ndhA	SSC	540	1141	552
trnA-UGC	IRb	35	807	38
trnI-GAU	IRb	35	941	42
rps12	IRb	232	536	26
ndhB	IRb	777	680	756
rpl2	IRb	384	683	435
Prunus dulcis var. ZHIPI
trnK-UUU	LSC	30	2536	37
rps16	LSC	226	871	41
trnG-GCC	LSC	23	723	38
atpF	LSC	411	746	144
rpoC1	LSC	1617	762	435
ycf3	LSC	153	765	228	723	126
trnL-UAA	LSC	37	464	50
trnV-UAC	LSC	37	597	39
clpP	LSC	228	619	289	817	71
petB	LSC	6	750	648
petD	LSC	8	743	475
rpl16	LSC	399	1013	9
rpl2	IRa	435	683	384
ndhB	IRa	756	680	777
trnI-GAU	IRa	42	943	35
trnA-UGC	IRa	38	807	35
ndhA	SSC	540	1142	552
trnA-UGC	IRb	35	807	38
trnI-GAU	IRb	35	943	42
ndhB	IRb	777	680	756
rpl2	IRb	384	683	435
P. mongolica
trnK-UUU	LSC	30	2537	37
rps16	LSC	226	869	41
trnG-GCC	LSC	23	738	38
atpF	LSC	411	743	144
rpoC1	LSC	1617	748	435
ycf3	LSC	153	771	228	715	126
trnL-UAA	LSC	37	514	50
trnV-UAC	LSC	37	590	39
clpP	LSC	228	623	289	807	71
petB	LSC	6	744	648
petD	LSC	8	749	475
rpl16	LSC	399	987	9
rpl2	IRa	435	683	384
ndhB	IRa	756	680	777
trnI-GAU	IRa	42	943	35
trnA-UGC	IRa	38	807	35
ndhA	SSC	540	1138	552
trnA-UGC	IRb	129	807	38
trnI-GAU	IRb	35	807	38
ndhB	IRb	777	680	756
rpl2	IRb	384	683	435
P. tangutica
trnK-UUU	LSC	30	2535	37
rps16	LSC	226	871	41
trnG-GCC	LSC	23	738	38
atpF	LSC	411	745	144
rpoC1	LSC	1617	748	435
ycf3	LSC	153	770	228	715	126
trnL-UAA	LSC	37	514	50
trnV-UAC	LSC	37	590	39
clpP	LSC	228	619	289	810	71
petB	LSC	6	743	648
petD	LSC	8	749	475
rpl16	LSC	399	989	9
rpl2	IRa	435	683	384
ndhB	IRa	756	680	777
trnI-GAU	IRa	42	943	35
trnA-UGC	IRa	38	807	35
ndhA	SSC	540	1138	552
trnA-UGC	IRb	35	807	38
trnI-GAU	IRb	35	943	42
ndhB	IRb	777	680	756
rpl2	IRb	384	683	435
P. pedunculata
trnK-UUU	LSC	35	2537	37
rps16	LSC	228	868	42
trnG-GCC	LSC	23	725	38
atpF	LSC	425	720	154
rpoC1	LSC	1672	700	434
ycf3	LSC	192	724	209	737	124
trnL-UAA	LSC	37	514	50
trnV-UAC	LSC	37	592	39
clpP	LSC	225	647	321	786	66
petB	LSC	6	751	648
petD	LSC	9	735	483
rpl16	LSC	411	1021	9
rpl2	IRa	446	671	385
ndhB	IRa	778	653	782
trnI-GAU	IRa	42	943	35
trnA-UGC	IRa	38	807	35
ndhA	SSC	540	1141	522
trnA-UGC	IRb	35	807	38
trnI-GAU	IRb	35	943	42
ndhB	IRb	782	653	778
rpl2	IRb	385	671	446
P. triloba
trnK-UUU	LSC	30	2537	37
rps16	LSC	226	873	41
trnG-GCC	LSC	23	724	38
atpF	LSC	411	744	144
rpoC1	LSC	1617	754	435
ycf3	LSC	153	762	228	717	126
trnL-UAA	LSC	37	514	50
trnV-UAC	LSC	37	590	39
clpP	LSC	228	654	289	804	71
petB	LSC	6	749	648
petD	LSC	8	744	475
rpl16	LSC	399	1013	9
rpl2	IRa	435	683	384
ndhB	IRa	756	680	777
trnI-GAU	IRa	42	943	35
trnA-UGC	IRa	38	807	35
ndhA	SSC	540	1142	552
trnA-UGC	IRb	35	807	38
trnI-GAU	IRb	35	943	42
ndhB	IRb	777	680	756
rpl2	IRb	384	683	435
*rps12 is a trans-spliced gene with 5’ end exon located in the LSC region and the duplicated 3’end exon located in the IR regions.
