# Supplementary material for: Comparative and Phylogenetic Analyses of the Complete Chloroplast Genomes of Six Almond Species (Prunus spp. L.)
Source: Sci Rep. 2020 Jun 23;10:10137. doi: 10.1038/s41598-020-67264-3 (PMC7311419; doi:10.1038/s41598-020-67264-3)
Supplement: Supplementary file 9 — Supplementary Information 9. [file 41598_2020_67264_MOESM9_ESM.xlsx]

## Sheet: Sheet1
Table S3 Repeated sequences in the almond chloroplast genomes
Repeat no.	Repeat size (bp)	Repeat start 1	Repeat start 2	Type	Location of repeat 1	Location of repeat 2
P. tenella
1	53	9803	9803	P	trnG-GCC/trnR-UCU	trnG-GCC/trnR-UCU
2	40	101014	123454	F	rps12/trnV-GAC	ndhA
3	40	123454	143270	P	ndhA	trnV-GAC/rps12
4	38	76339	76339	P	psbT/psbN	psbT/psbN
5	36	33599	33633	F	trnT-GGU/psbD	trnT-GGU/psbD
6	39	45545	101016	F	ycf3	rps12/trnV-GAC
7	39	45545	143269	P	ycf3	trnV-GAC/rps12
8	39	69369	69369	P	psaJ/rpl33	psaJ/rpl33
9	38	45545	123456	F	ycf3	ndhA
10	33	48517	48517	R	trnT-UGU/trnL-UAA	trnT-UGU/trnL-UAA
11	32	48526	48526	R	trnT-UGU/trnL-UAA	trnT-UGU/trnL-UAA
12	38	29785	29785	P	petN/psbM	petN/psbM
13	38	48524	48524	R	trnT-UGU/trnL-UAA	trnT-UGU/trnL-UAA
14	40	40532	42756	F	psaB	psaA
15	30	8215	47028	P	psbI/trnS-GCU	trnS-GGA
16	34	5646	5646	P	rps16	rps16
17	34	93655	93673	F	ycf2	ycf2
18	34	93655	150618	P	ycf2	ycf2
19	34	93673	150636	P	ycf2	ycf2
20	34	150618	150636	F	ycf2	ycf2
21	31	48716	48716	P	trnT-UGU/trnL-UAA	trnT-UGU/trnL-UAA
22	33	58883	58883	R	rbcL/accD	rbcL/accD
23	33	109952	109983	F	rrn4.5/rrn5	rrn4.5/rrn5
24	33	109952	134308	P	rrn4.5/rrn5	rrn5/rrn4.5
25	33	109983	134339	P	rrn4.5/rrn5	rrn5/rrn4.5
26	33	134308	134339	F	rrn5/rrn4.5	rrn5/rrn4.5
27	35	45546	77667	P	ycf3	petB
28	32	48526	48528	F	trnT-UGU/trnL-UAA	trnT-UGU/trnL-UAA
29	31	48513	48530	F	trnT-UGU/trnL-UAA	trnT-UGU/trnL-UAA
30	31	65498	65498	R	petA/psbJ	petA/psbJ
31	33	13430	13430	P	atpF/atpH	atpF/atpH
32	33	48526	48526	P	trnT-UGU/trnL-UAA	trnT-UGU/trnL-UAA
33	33	48526	48527	C	trnT-UGU/trnL-UAA	trnT-UGU/trnL-UAA
34	33	48527	48527	P	trnT-UGU/trnL-UAA	trnT-UGU/trnL-UAA
35	30	16872	72552	P	rps2/rpoC2	clpP
36	30	48526	48526	R	trnT-UGU/trnL-UAA	trnT-UGU/trnL-UAA
37	30	112202	112202	P	trnN-GUU	trnN-GUU
38	30	112202	132092	F	trnN-GUU	ycf1
39	30	132092	132092	P	ycf1	ycf1
40	32	91236	91257	F	ycf2	ycf2
41	32	91236	153036	P	ycf2	ycf2
42	32	91257	153057	P	ycf2	ycf2
43	32	153036	153057	F	ycf2	ycf2
44	31	8214	37384	F	psbI/trnS-GCU	psbC/trnS-UGA
45	31	48526	48526	P	trnT-UGU/trnL-UAA	trnT-UGU/trnL-UAA
46	31	48526	48529	C	trnT-UGU/trnL-UAA	trnT-UGU/trnL-UAA
47	31	98367	98367	P	ndhB	ndhB
48	31	98367	145926	F	ndhB	ndhB
49	31	145926	145926	P	ndhB	ndhB
50	30	14	58868	P	trnH-GUG/rpl2	rbcL/accD
51	30	61	116590	C	trnH-GUG/rpl2	rpl32/trnL-UAG
52	30	37385	47028	P	psbC/trnS-UGA	trnS-GGA
53	30	48513	48532	F	trnT-UGU/trnL-UAA	trnT-UGU/trnL-UAA
Prunus dulcis var. ZHIPI
1	44	120944	120965	F	ndhE/ndhG	ndhE/ndhG
2	53	9502	9502	P	trnG-GCC/trnR-UCU	trnG-GCC/trnR-UCU
3	40	100673	123210	F	rps12/trnV-GAC	ndhA
4	40	123210	142991	P	ndhA	trnV-GAC/rps12
5	38	76001	76001	P	psbT/psbN	psbT/psbN
6	44	116000	116000	R	rpl32/trnL-UAG	rpl32/trnL-UAG
7	39	45077	100675	F	ycf3	rps12/trnV-GAC
8	39	45077	142990	P	ycf3	trnV-GAC/rps12
9	35	53791	53807	F	trnV-UAC/trnM-CAU	trnV-UAC/trnM-CAU
10	38	45077	123212	F	ycf3	ndhA
11	43	52753	52753	P	ndhC/trnV-UAC	ndhC/trnV-UAC
12	37	69044	69044	P	psaJ/rpl33	psaJ/rpl33
13	39	116012	116012	R	rpl32/trnL-UAG	rpl32/trnL-UAG
14	31	13842	13842	R	atpH/atpI	atpH/atpI
15	40	40069	42293	F	psaB	psaA
16	30	8196	46568	P	psbI/trnS-GCU	trnS-GGA
17	30	13846	13846	P	atpH/atpI	atpH/atpI
18	32	116000	116019	F	rpl32/trnL-UAG	rpl32/trnL-UAG
19	34	93319	93337	F	ycf2/ycf15	ycf2/ycf15
20	34	93319	150333	P	ycf2/ycf15	ycf2/trnI-CAU
21	34	93337	150351	P	ycf2/ycf15	ycf2/trnI-CAU
22	34	150333	150351	F	ycf2/trnI-CAU	ycf2/trnI-CAU
23	31	13838	13845	C	atpH/atpI	atpH/atpI
24	31	48231	48231	P	trnT-UGU/trnL-UAA	trnT-UGU/trnL-UAA
25	33	109610	109641	F	rrn4.5/rrn5	rrn4.5/rrn5
26	33	109610	134030	P	rrn4.5/rrn5	rrn5/rrn4.5
27	33	109641	134061	P	rrn4.5/rrn5	rrn5/rrn4.5
28	33	134030	134061	F	rrn5/rrn4.5	rrn5/rrn4.5
29	35	45078	77331	P	ycf3	petB
30	32	13838	13838	P	atpH/atpI	atpH/atpI
31	33	13137	13137	P	atpF/atpH	atpF/atpH
32	33	52765	52785	F	ndhC/trnV-UAC	ndhC/trnV-UAC
33	33	116025	116044	R	rpl32/trnL-UAG	rpl32/trnL-UAG
34	33	120934	120976	F	ndhE/ndhG	ndhE/ndhG
35	30	65197	65197	R	petA/psbJ	petA/psbJ
36	30	111860	111860	P	ycf1-Ψ	ycf1-Ψ
37	30	111860	131814	F	ycf1-Ψ	ycf1
38	30	131814	131814	P	ycf1	ycf1
39	32	90900	90921	F	ycf2	ycf2
40	32	90900	152751	P	ycf2	ycf2
41	32	90921	152772	P	ycf2	ycf2
42	32	152751	152772	F	ycf2	ycf2
43	31	8195	36926	F	psbI/trnS-GCU	psbC/trnS-UGA
44	31	98031	98031	P	ndhB	ndhB
45	31	98031	145642	F	ndhB	ndhB
46	31	145642	145642	P	ndhB	ndhB
47	30	36927	46568	P	psbC/trnS-UGA	trnS-GGA
48	30	48056	50338	C	trnT-UGU/trnL-UAA	trnF-GAA/ndhJ
P. mongolica
1	53	9766	9766	P	trnG-GCC/trnR-UCU	trnG-GCC/trnR-UCU
2	40	101076	123502	F	rps12/trnV-GAC	ndhA
3	40	123502	143272	P	ndhA	trnV-GAC/rps12
4	38	76440	76440	P	psbT/psbN	psbT/psbN
5	39	45555	101078	F	ycf3	rps12/trnV-GAC
6	39	45555	143271	P	ycf3	trnV-GAC/rps12
7	38	45555	123504	F	ycf3	rps12/trnV-GAC
8	37	69491	69491	P	psaJ/rpl33	psaJ/rpl33
9	32	116397	116397	R	rpl32/trnL-UAG	rpl32/trnL-UAG
10	40	40541	42765	F	psaB	psaA
11	30	8166	47038	P	psbI/trnS-GCU	trnS-GGA
12	34	93718	93736	F	ycf2	ycf2
13	34	93718	150619	P	ycf2	ycf2
14	34	93736	150637	P	ycf2	ycf2
15	34	150619	150637	F	ycf2	ycf2
16	31	48703	48703	P	trnT-UGU/trnL-UAA	trnT-UGU/trnL-UAA
17	33	110007	110038	F	rrn5	rrn5
18	33	110007	134317	P	rrn5	rrn5/rrn4.5
19	33	110038	134348	P	rrn5	rrn5/rrn4.5
20	33	134317	134348	F	rrn5/rrn4.5	rrn5/rrn4.5
21	35	45556	77764	P	ycf3	petB
22	32	10021	10021	R	trnR-UCU/atpA	trnR-UCU/atpA
23	33	13414	13414	P	atpF/atpH	atpF/atpH
24	30	16837	16869	P	rps2/rpoC2	rps2/rpoC2
25	30	112257	112257	P	ycf1-Ψ	ycf1-Ψ
26	30	112257	132101	F	ycf1-Ψ	ycf1
27	30	132101	132101	P	ycf1	ycf1
28	32	34232	34254	F	trnT-GGU/psbD	trnT-GGU/psbD
29	32	91296	91317	F	ycf2	ycf2
30	32	91296	153040	P	ycf2	ycf2
31	32	91317	153061	P	ycf2	ycf2
32	32	153040	153061	F	ycf2	ycf2
33	31	8165	37399	F	psbI/trnS-GCU	psbC/trnS-UGA
34	31	16852	16852	P	rps2/rpoC2	rps2/rpoC2
35	31	98434	98434	P	ndhB	ndhB
36	31	98434	145923	F	ndhB	ndhB
37	31	145923	145923	P	ndhB	ndhB
38	30	37400	47038	P	psbC/trnS-UGA	trnS-GGA
39	30	61432	61453	F	accD/psaI	accD/psaI
40	30	115441	115464	F	ndhF/rpl32	ndhF/rpl32
P. tangutica
1	62	127876	127876	R	ycf1	ycf1
2	53	127905	127905	R	ycf1	ycf1
3	44	127919	127919	R	ycf1	ycf1
4	53	9747	9747	P	trnG-GCC/trnR-UCU	trnG-GCC/trnR-UCU
5	40	100978	120754	P	rps12/trnV-GAC	psaC/ndhE
6	40	120754	143257	F	psaC/ndhE	trnV-GAC/rps12
7	39	127905	127924	F	ycf1	ycf1
8	38	76338	76338	P	psbT/psbN	psbT/psbN
9	39	45451	100980	F	ycf3	rps12/trnV-GAC
10	39	45451	143256	P	ycf3	trnV-GAC/rps12
11	38	45451	120754	P	ycf3	psaC/ndhE
12	34	127905	127905	R	ycf1	ycf1
13	33	127876	127906	F	ycf1	ycf1
14	33	127876	127924	R	ycf1	ycf1
15	33	127876	127925	F	ycf1	ycf1
16	32	127876	127876	R	ycf1	ycf1
17	35	69396	69396	P	psaJ/rpl33	psaJ/rpl33
18	31	5058	5082	F	matK/rps16	matK/rps16
19	40	40438	42662	F	psaB	psaA
20	30	8151	46934	P	psbI/trnS-GCU	trnS-GGA
21	31	48601	48601	P	trnT-UGU/trnL-UAA	trnT-UGU/trnL-UAA
22	33	109915	109946	F	rrn4.5/rrn5	rrn4.5/rrn5
23	33	109915	134296	P	rrn4.5/rrn5	rrn5/rrn4.5
24	33	109946	134327	P	rrn4.5/rrn5	rrn5/rrn4.5
25	33	134296	134327	F	rrn5/rrn4.5	rrn5/rrn4.5
26	35	45452	77661	P	ycf3	psbH
27	33	13377	13377	P	atpF/atpH	atpF/atpH
28	30	112165	112165	P	ycf1-Ψ/ndhF	ycf1-Ψ/ndhF
29	30	112165	132080	F	ycf1-Ψ/ndhF	ycf1
30	30	132080	132080	P	ycf1	ycf1
31	32	91205	91226	F	ycf2	ycf2
32	32	91205	153017	P	ycf2	ycf2
33	32	91226	153038	P	ycf2	ycf2
34	32	153017	153038	F	ycf2	ycf2
35	31	5	71898	R	trnH-GUG/rpl2	rps12/clpP
36	31	8150	37295	F	psbI/trnS-GCU	psbC/trnS-UGA
37	31	98336	98336	P	ndhB	ndhB
38	31	98336	145908	F	ndhB	ndhB
39	31	145908	145908	P	ndhB	ndhB
40	30	16804	16834	P	rps2/rpoC2	rps2/rpoC2
41	30	37296	46934	P	psbC/trnS-UGA	trnS-GGA
42	30	93624	93642	F	ycf2	ycf2
43	30	93624	150603	P	ycf2	ycf2
44	30	93642	150621	P	ycf2	ycf2
45	30	128874	128897	F	ycf1	ycf1
46	30	150605	150623	F	ycf2	ycf2
P. pedunculata
1	57	69166	69166	P	psaJ/rpl33	psaJ/rpl33
2	53	9732	9732	P	trnG-GCC/trnR-UCU	trnG-GCC/trnR-UCU
3	40	100831	123255	F	rps12/trnV-GAC	ndhA
4	40	123255	143076	P	ndhA	trnV-GAC/rps12
5	38	76148	76148	P	psbT/psbN	psbT/psbN
6	39	45222	100833	F	ycf3	rps12/trnV-GAC
7	39	45222	143075	P	ycf3	trnV-GAC/rps12
8	38	45222	123257	F	ycf3	ndhA
9	32	116148	116148	R	rpl32/trnL-UAG	rpl32/trnL-UAG
10	38	29489	29489	P	petN/psbM	petN/psbM
11	40	40195	42419	F	psaB/psaA	psaA
12	30	8140	46713	P	psbI/trnS-GCU	trnS-GGA
13	34	93477	93495	F	ycf2/ycf15	ycf2/ycf15
14	34	93477	150418	P	ycf2/ycf15	ycf2/trnI-CAU
15	34	93495	150436	P	ycf2/ycf15	ycf2/trnI-CAU
16	34	150418	150436	F	ycf2/trnI-CAU	ycf2/trnI-CAU
17	31	48377	48377	P	trnT-UGU/trnL-UAA	trnT-UGU/trnL-UAA
18	33	58692	58692	R	rbcL/accD	rbcL/accD
19	33	109768	109799	F	rrn4.5/rrn5	rrn4.5/rrn5
20	33	109768	134115	P	rrn4.5/rrn5	rrn5/rrn4.5
21	33	109799	134146	P	rrn4.5/rrn5	rrn5/rrn4.5
22	33	134115	134146	F	rrn5/rrn4.5	rrn5/rrn4.5
23	35	45223	77479	P	ycf3	petB
24	31	16573	72371	P	rps2/rpoC2	clpP
25	33	13130	13130	P	atpF/atpH	atpF/atpH
26	30	112018	112018	P	ycf1-Ψ	ycf1-Ψ
27	30	112018	131899	F	ycf1-Ψ	ycf1/trnN-GUU
28	30	131899	131899	P	ycf1/trnN-GUU	ycf1/trnN-GUU
29	32	52885	52907	F	ndhC/trnV-UAC	ndhC/trnV-UAC
30	32	91058	91079	F	ycf2	ycf2
31	32	91058	152836	P	ycf2	ycf2
32	32	91079	152857	P	ycf2	ycf2
33	32	152836	152857	F	ycf2	ycf2
34	31	8139	37054	F	psbI/trnS-GCU	psbC/trnS-UGA
35	31	98189	98189	P	ndhB	ndhB
36	31	98189	145727	F	ndhB	ndhB
37	31	145727	145727	P	ndhB	ndhB
38	30	37055	46713	P	psbC/trnS-UGA	trnS-GGA
P. triloba
1	53	9732	9732	P	trnG-GCC/trnR-UCU	trnG-GCC/trnR-UCU
2	40	100779	123196	F	rps12/rnV-GAC	ndhA
3	40	123196	143018	P	ndhA	trnV-GAC/rps12
4	38	76117	76117	P	psbT/psbN	psbT/psbN
5	39	45210	100781	F	ycf3	rps12/rnV-GAC
6	39	45210	143017	P	ycf3	trnV-GAC/rps12
7	38	45210	123198	F	ycf3	ndhA
8	32	116090	116090	R	rpl32/trnL-UAG	rpl32/trnL-UAG
9	38	29486	29486	P	petN/psbM	petN/psbM
10	35	69139	69139	P	psaJ/rpl33	psaJ/rpl33
11	40	40189	42413	F	psaB	psaA
12	30	8140	46702	P	psbI/trnS-GCU	trnS-GGA
13	34	16573	72337	P	rps2/rpoC2	clpP
14	34	93424	93442	F	ycf2	ycf2
15	34	93424	150361	P	ycf2	ycf2
16	34	93442	150379	P	ycf2	ycf2
17	34	150361	150379	F	ycf2	ycf2
18	31	48365	48365	P	trnT-UGU/trnL-UAA	trnT-UGU/trnL-UAA
19	33	58650	58650	R	rbcL/accD	rbcL/accD
20	33	109716	109747	F	rrn4.5/rrn5	rrn4.5/rrn5
21	33	109716	134057	P	rrn4.5/rrn5	rrn5/rrn4.5
22	33	109747	134088	P	rrn4.5/rrn5	rrn5/rrn4.5
23	33	134057	134088	F	rrn5/rrn4.5	rrn5/rrn4.5
24	35	45211	77446	P	ycf3	petB
25	33	13130	13130	P	atpF/atpH	atpF/atpH
26	30	65270	65270	R	petA/psbJ	petA/psbJ
27	30	111966	111966	P	ycf1-Ψ	ycf1-Ψ
28	30	111966	131841	F	ycf1-Ψ	ycf1
29	30	131841	131841	P	ycf1	ycf1
30	32	91005	91026	F	ycf2	ycf2
31	32	91005	152779	P	ycf2	ycf2
32	32	91026	152800	P	ycf2	ycf2
33	32	152779	152800	F	ycf2	ycf2
34	31	8139	37041	F	psbI/trnS-GCU	psbC/trnS-UGA
35	31	98137	98137	P	ndhB	ndhB
36	31	98137	145669	F	ndhB	ndhB
37	31	145669	145669	P	ndhB	ndhB
38	30	37042	46702	P	psbC/trnS-UGA	trnS-GGA
Abbreviations F=Forward, P=Palindromic, R=Reversed, C=Complementary
