# Supplementary material for: Comparative and Phylogenetic Analyses of the Complete Chloroplast Genomes of Six Almond Species (Prunus spp. L.)
Source: Sci Rep. 2020 Jun 23;10:10137. doi: 10.1038/s41598-020-67264-3 (PMC7311419; doi:10.1038/s41598-020-67264-3)
Supplement: Supplementary file 10 — Supplementary Information 10. [file 41598_2020_67264_MOESM10_ESM.xlsx]

## Sheet: Sheet1
Table S4 List of tandem repeats in the chloroplast genome of the six almond species.
No	Start position	Repeat number	Size(bp)	Location	Region	Region	Repeat sequence
P. tenella
1	1	3.7	55	rpl2 / trnH-GUG	LSC	IGS	AAAAAAAATAATATA
2	6	4	53	rpl2 / trnH-GUG	LSC	IGS	AAATAAAATATAA
3	1	3.5	59	rpl2 / trnH-GUG	LSC	IGS	AAAATAATATAAAAATA
4	4890	2	26	trnK-UUU/rps16	LSC	IGS	TATATACAATATT
5	8551	1.9	30	trnS-GCU / trnG-GCC	LSC	IGS	ATGATTATCGAATCAA
6	8596	2	35	trnS-GCU / trnG-GCC	LSC	IGS	TCTTAATTTTTTATATT
7	9809	2.7	31	trnG-GCC/trnR-UCU	LSC	IGS	TTAATTAATTT
8	10059	2.1	33	trnR-UCU / atpA	LSC	IGS	ATTACATATAAATTTA
9	10080	2.1	42	trnR-UCU / atpA	LSC	IGS	ATATAAATTTAAATTAAATA
10	10069	2.7	60	trnR-UCU / atpA	LSC	IGS	AATTATAATTAATATAAATTTA
11	13433	2	34	atpF/atpH	LSC	IGS	TGGAAATTTCCAATAAG
12	18219	2	36	rpoC2	LSC	CDS	CTGATTATGAGTTATTAA
13	21399	2	30	rpoC2/rpoC1 rpoC1*	LSC	IGS/CDS	TTAGATACCATATGA
14	21404	2	30	rpoC2/rpoC1 rpoC1*	LSC	IGS/CDS	TACCATATGAGTAGG
15	27970	2.2	28	rpoB / trnC-GCA	LSC	IGS	ATTGAAGTGTATA
16	29111	2.1	36	trnC-GCA/petN	LSC	IGS	TTACTTAATATATTTTA
17	33588	2.4	82	trnT-GGU/psbD	LSC	IGS	ATTATAATGAATATAGTATGGTTATAAATTTGCT
18	34248	2.7	39	trnT-GGU/psbD	LSC	IGS	AATAAAATATAAAGT
19	44311	2.1	34	psaA/ycf3	LSC	IGS	AAATATCTAAATTATA
20	48495	4	62	trnT-UGU / trnL-UAA	LSC	IGS	AAATATATATATATA
21	48490	4.6	79	trnT-UGU / trnL-UAA	LSC	IGS	ATAAAAATATATATATAT
22	48505	3.4	50	trnT-UGU / trnL-UAA	LSC	IGS	TATATAAAAATATA
23	49072	2.3	36	trnT-UGU / trnL-UAA	LSC	IGS	TATAATAAATATATTA
24	49080	2.1	48	trnT-UGU / trnL-UAA	LSC	IGS	ATATATAGTATAATAAATATATT
25	49072	3.1	51	trnT-UGU / trnL-UAA	LSC	IGS	TATAATAAAATATATA
26	49153	2	26	trnT-UGU / trnL-UAA	LSC	IGS	TGATATAGAAATG
27	50573	4.2	53	trnF-GAA/ndhJ	LSC	IGS	TAATATGTATATA
28	51736	2	32	ndhJ/ndhK	LSC	IGS	TTTGTTATTCTGTACA
29	58846	3.2	71	rbcL / accD	LSC	IGS	TATATTTTTTTTTATATATTAG
30	58881	3.6	36	rbcL / accD	LSC	IGS	TTATATATTA
31	58876	2	41	rbcL / accD	LSC	IGS	TTTTTTTATATATTATTATA
32	63866	2.3	27	cemA/petA	LSC	IGS	ATATTTAAGTAA
33	67665	2.1	35	psbE / petL	LSC	IGS	TATATACATATATTAGT
34	71900	2.5	37	rps12/clpP	LSC	IGS	ATTAAATAATAGAAT
35	76514	2	36	psbN/psbH	LSC	IGS	ATTATATAGTTTTAAGAC
36	91237	3.2	68	ycf2	IRa	CDS	TTTTTGTCCAAGTTACTTCTT
37	93656	2.9	52	ycf2	IRa	CDS	TTGATGATAGTGACGATA
38	96683	3.1	51	trnL-CAA/ndhB	IRa	IGS	ATATTATATATCAAAA
39	96688	2.5	38	trnL-CAA/ndhB	IRa	IGS	TATATTATCAAAAATA
40	101231	2.2	26	rps12/trnV-GAC	IRa	IGS	TTTCTTTTTTTA
41	109954	2.1	64	rrn4.5/rrn5	IRa	IGS	CATTATTCAACTCTTTGACAACACGAAAAAC
42	116323	2.2	40	rpl32/trnL-UAG	SSC	IGS	TTAATATTATAATTATATA
43	116571	2.1	37	rpl32/trnL-UAG	SSC	IGS	ATCAAAATATAATATAT
44	116855	2.1	47	rpl32/trnL-UAG	SSC	IGS	AATTATTTTTTTATTTTAGATT
45	128604	2.1	44	ycf1	SSC	CDS	AATTAATAGATTTATATGCTA
46	130312	3.2	47	ycf1	SSC	CDS	TTTCTTCTTCTTTTT
47	130328	2.5	45	ycf1	SSC	CDS	TCTTCTTTTTTTTTCTCGC
48	130326	3	58	ycf1	SSC	CDS	TTTCTTCTTTTTTTTTCTCC
49	134310	2.1	64	rrn5/rrn4.5	IRb	IGS	TGGTTTTTCATGTTGTCAAAGAGTTGAACAA
50	143071	2.2	26	trnV-GAC/rps12	IRb	IGS	AATAAAAAAAGA
51	147596	3.1	51	ndhB/trnL-CAA	IRb	IGS	TTTGATATAATAGATATA
52	147602	2.8	45	ndhB/trnL-CAA	IRb	IGS	ATAATAGATATATTTG
53	147602	3.6	55	ndhB/trnL-CAA	IRb	IGS	ATAATATATATATTTG
54	150620	2.9	52	ycf2	IRb	CDS	TCGTCACTATCATCAATA
55	153024	4.1	89	ycf2	IRb	CDS	AAAAAGAGAAGTAACTTAGAC
Prunus dulcis var. ZHIPI
1	6979	1.9	50	rps16/trnQ-UUG	LSC	IGS	TTATGATATAATAATATATATTATT
2	6990	3.4	72	rps16/trnQ-UUG	LSC	IGS	ATATATTAATATTATTTTATT
3	7010	4.9	49	rps16/trnQ-UUG	LSC	IGS	TATATATTAA
4	6991	5.2	72	rps16/trnQ-UUG	LSC	IGS	TATATAATATTAT
5	6967	3.7	97	rps16/trnQ-UUG	LSC	IGS	TTATATATTATTATTATGATATATTA
6	9520	2.7	31	trnG-GCC/trnR-UCU	LSC	IGS	TTAATTAAAAA
7	9758	3	63	trnR-UCU / atpA	LSC	IGS	ATTACATATAAATTTAAATTA
8	9784	2	40	trnR-UCU / atpA	LSC	IGS	ATATAAATTAAAATTAAATA
9	9789	3.7	52	trnR-UCU / atpA	LSC	IGS	AATTAAATATTAAAT
10	9789	2.3	47	trnR-UCU / atpA	LSC	IGS	AATTAAATTAAATAATATAAAT
11	13140	2	34	atpF/atpH	LSC	IGS	TGGAAATTTCCAATAAG
12	13843	2.4	34	atpH/atpI	LSC	IGS	ATATTAATATAATT
13	21105	2	30	rpoC2/rpoC1 rpoC1*	LSC	IGS/CDS	TTAGATACCATATGA
14	21110	2	30	rpoC2/rpoC1 rpoC1*	LSC	IGS/CDS	TACCATATGAGTAGG
15	27681	2.2	28	rpoB / trnC-GCA	LSC	IGS	ATTGAAGTGTATA
16	28667	3.1	55	trnC-GCA/petN	LSC	IGS	TTACTTAATATATTTTA
17	28674	2.1	40	trnC-GCA/petN	LSC	IGS	ATATATTTTATTACTTAAT
18	33786	2.6	37	trnT-GGU/psbD	LSC	IGS	TAAAATATAAAGTAA
19	48655	2	26	trnT-UGU / trnL-UAA	LSC	IGS	TGATATAGAAATG
20	51231	2	32	ndhJ/ndhK	LSC	IGS	TTTGTTATTCTGTACA
21	52734	3.8	45	ndhC/trnV-UAC	LSC	IGS	ATATACTATAATA
22	52756	2.9	58	ndhC/trnV-UAC	LSC	IGS	ATATATTATTATAGTATACT
23	52778	2	41	ndhC/trnV-UAC	LSC	IGS	ATATTATTATAGTATATTAG
24	52859	4.6	95	ndhC/trnV-UAC	LSC	IGS	TATATATATTTATATATAATAA
25	52912	4	84	ndhC/trnV-UAC	LSC	IGS	TATAATAATATATATATTTAT
26	53792	3.2	51	trnV-UAC/trnM-CAU	LSC	IGS	ATTGGTATTGCTTATA
27	58544	2	48	rbcL / accD	LSC	IGS	TTTTTTTATATTATTTAATATATTC
28	67332	2.1	35	psbE / petL	LSC	IGS	TATATACATATATTAGT
29	71589	2.5	37	rps12/clpP	LSC	IGS	ATTAAATAATAGAAT
30	76176	2	36	psbN/psbH	LSC	IGS	ATTATATAGTTTTAAGAC
31	78026	2	41	petB/petD	LSC	IGS	ATTTCTGGTCCTTTATAAAG
32	90901	3.2	68	ycf2	IRa	CDS	TTTTTGTCCAAGTTACTTCTT
33	93320	2.9	52	ycf2	IRa	CDS	TTGATGATAGTGACGATA
34	96346	3.1	51	trnL-CAA/ndhB	IRa	IGS	ATATTATATATCAAAA
35	96351	2.5	38	trnL-CAA/ndhB	IRa	IGS	TATATTATCAAAAATA
36	100889	2.2	26	rps12/trnV-GAC	IRa	IGS	TTTCTTTTTTTA
37	109611	2.1	64	rrn4.5/rrn5	IRa	IGS	CATTATTCAACTCTTTGACAACACGAAAAAC
38	115782	2	51	rpl32/trnL-UAG	SSC	IGS	TTTTTTCTTTCATTTCTGATATAGA
39	116001	4	77	rpl32/trnL-UAG	SSC	IGS	TATTATAATTATATATTAA
40	116002	2.1	52	rpl32/trnL-UAG	SSC	IGS	ATTATAATTATATATTAATATTATA
41	116001	2	76	rpl32/trnL-UAG	SSC	IGS	TATTATAATTATATATTAAAATTAGAATTATATATTAC
42	116286	2.1	37	rpl32/trnL-UAG	SSC	IGS	ATCAAAATATAATATAT
43	118320	2	42	ccsA/ndhD	SSC	IGS	AATGAACGATTTTAAAAATCA
44	120945	3.1	65	ndhE/ndhG	SSC	IGS	ATTGGTAATAGAATAGATTGA
45	134031	2.1	64	rrn5/rrn4.5	IRb	IGS	TGGTTTTTCATGTTGTCAAAGAGTTGAACAA
46	142791	2.2	26	trnV-GAC/rps12	IRb	IGS	AATAAAAAAAGA
47	147311	3.1	51	ndhB/trnL-CAA	IRb	IGS	TTTGATATAATAGATATA
48	147317	2.8	45	ndhB/trnL-CAA	IRb	IGS	ATAATAGATATATTTG
49	147317	3.6	55	ndhB/trnL-CAA	IRb	IGS	ATAATATATATATTTG
50	150334	2.9	52	ycf2	IRb	CDS	TCGTCACTATCATCAATA
51	152738	4.1	89	ycf2	IRb	CDS	AAAAAGAGAAGTAACTTAGAC
P. mongolica
1	9	2.2	51	rpl2 / trnH-GUG	LSC	IGS	TATTTAGGAATAATTATATATA
2	19	3	64	rpl2 / trnH-GUG	LSC	IGS	ATAATTATATATATATTTTATTA
3	43	2.1	36	rpl2 / trnH-GUG	LSC	IGS	TAATTATATATATATTT
4	8548	2	35	trnS-GCU / trnG-GCC	LSC	IGS	TCTTAATTTTTTATATT
5	9184	2.8	38	trnG-GCC	LSC	intron	TATTCTAAATGGA
6	9784	2.7	31	trnG-GCC/trnR-UCU	LSC	IGS	TTAATTAAAAA
7	10022	3	63	trnR-UCU / atpA	LSC	IGS	ATTACACATTAATTTAAATTA
8	10032	2.8	58	trnR-UCU / atpA	LSC	IGS	AATTTAAATTAAATAATATA
9	13360	2.2	39	atpF/atpH	LSC	IGS	AAAAATATATTGATTTAT
10	13417	2	34	atpF/atpH	LSC	IGS	TGGAAATTTCCAATAAG
11	21373	2	30	rpoC2/rpoC1 rpoC1*	LSC	IGS/CDS	TTAGATACCATATGA
12	21378	2	30	rpoC2/rpoC1 rpoC1*	LSC	IGS/CDS	TACCATATGAGTAGG
13	27936	2.2	28	rpoB / trnC-GCA	LSC	IGS	ATTGAAGTGTATA
14	29078	3.1	55	trnC-GCA/petN	LSC	IGS	TTACTTAATATATTTTA
15	29085	2.1	40	trnC-GCA/petN	LSC	IGS	ATATATTTTATTACTTAAT
16	29831	2.1	33	petN/psbM	LSC	IGS	TAGAAATTATCTTGGA
17	34047	2.2	41	trnT-GGU/psbD	LSC	IGS	TATATATCTAGCAAATAAC
18	34242	2	45	trnT-GGU/psbD	LSC	IGS	TTTAAAATAAAAGAGTAAAATA
19	34266	2.6	37	trnT-GGU/psbD	LSC	IGS	TAAAATATAAAGTAA
20	48505	3.1	47	trnT-UGU / trnL-UAA	LSC	IGS	AAATATATATATATA
21	48515	2.9	43	trnT-UGU / trnL-UAA	LSC	IGS	TATATAAAAATATA
22	49128	2	26	trnT-UGU / trnL-UAA	LSC	IGS	TGATATAGAAATG
23	50552	4	54	trnF-GAA/ndhJ	LSC	IGS	TTAATATATATATA
24	50560	3.5	46	trnF-GAA/ndhJ	LSC	IGS	TATATATTATGTA
25	51716	2	32	ndhJ/ndhK	LSC	IGS	TTTGTTATTCTGTACA
26	53217	3.8	45	ndhC/trnV-UAC	LSC	IGS	ATATACTATAATA
27	53308	2	56	ndhC/trnV-UAC	LSC	IGS	TATATAAAATCTATAATATATATATTTC
28	58914	2.3	58	rbcL / accD	LSC	IGS	TTATATATATTCTTTTTTTATATTAT
29	61433	2.1	44	accD/psaI	LSC	IGS	AAGGTTAAAATATTAATCTAA
30	61438	2.2	46	accD/psaI	LSC	IGS	TAAAATATTAATCTAAAACAA
31	63881	2.1	37	cemA/petA	LSC	IGS	TTATAATATTTGTTACTT
32	67787	2.1	35	psbE / petL	LSC	IGS	TATATACATATATTAGT
33	72034	2.5	37	rps12/clpP	LSC	IGS	ATTAAATAATAGAAT
34	76615	2	36	psbN/psbH	LSC	IGS	ATTATATAGTTTTAAGAC
35	91297	3.2	68	ycf2	IRa	CDS	TTTTTGTCCAAGTTACTTCTT
36	93719	2.9	52	ycf2	IRa	CDS	TTGATGATAGTGACGATA
37	96755	2.5	38	trnL-CAA/ndhB	IRa	IGS	TATATTATCAAAAATA
38	101293	2.2	26	rps12/trnV-GAC	IRa	IGS	TTTCTTTTTTTA
39	110009	2.1	64	rrn4.5/rrn5	IRa	IGS	CATTATTCAACTCTTTGACAACACGAAAAAC
40	115442	4.3	45	ndhF/rpl32	SSC	IGS	AATTAAAATT
41	115443	2	47	ndhF/rpl32	SSC	IGS	ATTAAATTAATTAAAATTAATAT
42	116393	2	38	rpl32/trnL-UAG	SSC	IGS	TATTATAATTATATATTAA
43	116639	2.1	37	rpl32/trnL-UAG	SSC	IGS	ATCAAAATATAATATAT
44	129834	2	43	ycf1	SSC	CDS	ATTTCTTTTTCAATTTTTTAA
45	129828	2.3	52	ycf1	SSC	CDS	TAAAAATTTCTTTTTCAATTTTT
46	134319	2.1	64	rrn5/rrn4.5	IRb	IGS	TGGTTTTTCATGTTGTCAAAGAGTTGAACAA
47	143073	2.2	26	trnV-GAC/rps12	IRb	IGS	AATAAAAAAAGA
48	147599	2.2	34	ndhB/trnL-CAA	IRb	IGS	ATAATAATATATTTG
49	147599	2.5	38	ndhB/trnL-CAA	IRb	IGS	ATAATATATATATTTG
50	150621	2.9	52	ycf2	IRb	CDS	TCGTCACTATCATCAATA
51	153028	4.1	89	ycf2	IRb	CDS	AAAAAGAGAAGTAACTTAGAC
P. tangutica
1	5059	2.3	55	trnK-UUU/rps16	LSC	IGS	TATAAAAAAATAGATTTTTGTTGT
2	8488	1.9	30	trnS-GCU / trnG-GCC	LSC	IGS	ATGATTATCGAATCAA
3	8533	2	35	trnS-GCU / trnG-GCC	LSC	IGS	TCTTAATTTTTTATATT
4	9165	2.8	38	trnG-GCC	LSC	intron	TATTCTAAATGGA
5	9765	2.7	31	trnG-GCC/trnR-UCU	LSC	IGS	TTAATTAAAAA
6	10002	3	63	trnR-UCU / atpA	LSC	IGS	ATTACATATTAATTTAAATTA
7	10007	3.1	63	trnR-UCU / atpA	LSC	IGS	ATATTAATTTAAATTAAATA
8	13380	2	34	atpF/atpH	LSC	IGS	TGGAAATTTCCAATAAG
9	21338	2	30	rpoC2/rpoC1 rpoC1*	LSC	IGS/CDS	TTAGATACCATATGA
10	21343	2	30	rpoC2/rpoC1 rpoC1*	LSC	IGS/CDS	TACCATATGAGTAGG
11	27901	2.2	28	rpoB / trnC-GCA	LSC	IGS	ATTGAAGTGTATA
12	29043	3.1	55	trnC-GCA/petN	LSC	IGS	TTACTTAATATATTTTA
13	29050	2.1	40	trnC-GCA/petN	LSC	IGS	ATATATTTTATTACTTAAT
14	34162	2.6	37	trnT-GGU/psbD	LSC	IGS	TAAAATATAAAGTAA
15	48403	3.1	47	trnT-UGU / trnL-UAA	LSC	IGS	AAATATATATATATA
16	48413	2.9	43	trnT-UGU / trnL-UAA	LSC	IGS	TATATAAAAATATA
17	49028	2	26	trnT-UGU / trnL-UAA	LSC	IGS	TGATATAGAAATG
18	50453	4.2	53	trnF-GAA/ndhJ	LSC	IGS	TAATATGTATATA
19	51619	2	32	ndhJ/ndhK	LSC	IGS	TTTGTTATTCTGTACA
20	53119	2.9	71	ndhC/trnV-UAC	LSC	IGS	TATATACTATATAATATATATATA
21	53118	4.5	64	ndhC/trnV-UAC	LSC	IGS	CTATATAATAATATA
22	53120	4.8	60	ndhC/trnV-UAC	LSC	IGS	ATATACTATAATA
23	53120	1.9	67	ndhC/trnV-UAC	LSC	IGS	ATATACTATATATATAGATAATATATACTATAATA
24	53218	2	56	ndhC/trnV-UAC	LSC	IGS	TATATAAAATCTATAATATATATATTTC
25	58818	2.3	58	rbcL / accD	LSC	IGS	TTATATATATTCTTTTTTTATATTAT
26	60703	2.2	35	accD/psaI	LSC	IGS	ATTAAAACTTAATAAA
27	63774	2.1	37	cemA/petA	LSC	IGS	TTATAATATTTGTTACTT
28	67182	2.2	41	psbE / petL	LSC	IGS	AGTAACAAGTAACAATAGT
29	67692	2.1	35	psbE / petL	LSC	IGS	TATATACATATATTAGT
30	71933	2.5	37	rps12/clpP	LSC	IGS	ATTAAATAATAGAAT
31	76513	2	36	psbN/psbH	LSC	IGS	ATTATATAGTTTTAAGAC
32	91206	3.2	68	ycf2	IRa	CDS	TTTTTGTCCAAGTTACTTCTT
33	93625	2.9	52	ycf2	IRa	CDS	TTGATGATAGTGACGATA
34	96651	3.1	51	trnL-CAA/ndhB	IRa	IGS	ATATTATATATCAAAA
35	96656	2.5	38	trnL-CAA/ndhB	IRa	IGS	TATATTATCAAAAATA
36	101194	2.2	26	rps12/trnV-GAC	IRa	IGS	TTTCTTTTTTTA
37	109916	2.1	64	rrn4.5/rrn5	IRa	IGS	CATTATTCAACTCTTTGACAACACGAAAAAC
38	115349	4.3	45	ndhF/rpl32	SSC	IGS	AATTAAAATT
39	115350	2	47	ndhF/rpl32	SSC	IGS	ATTAAATTAATTAAAATTAATAT
40	116313	5	87	rpl32/trnL-UAG	SSC	IGS	TATTATAATTATATATTAA
41	116324	7.2	75	rpl32/trnL-UAG	SSC	IGS	TATATTAATAT
42	116320	2.6	80	rpl32/trnL-UAG	SSC	IGS	ATTATAATTATATATTAATTATATATTAAT
43	116608	2.1	37	rpl32/trnL-UAG	SSC	IGS	ATCAAAATATAATATAT
44	134297	2.1	64	rrn5/rrn4.5	IRb	IGS	TGGTTTTTCATGTTGTCAAAGAGTTGAACAA
45	143057	2.2	26	trnV-GAC/rps12	IRb	IGS	AATAAAAAAAGA
P. pedunculata
1	4816	2	26	trnS-GCU / trnG-GCC	LSC	IGS	TATATACAATATT
2	6933	2.5	71	rps16/trnQ-UUG	LSC	IGS	TATATTTTATTATGATATGAATAATAT
3	6930	4.2	70	rps16/trnQ-UUG	LSC	IGS	TTATATAATATTATATA
4	8482	1.9	30	trnS-GCU / trnG-GCC	LSC	IGS	ATGATTATCGAATCAA
5	8527	2	35	trnS-GCU / trnG-GCC	LSC	IGS	TCTTAATTTTTTATATT
6	9738	2.7	31	trnG-GCC/trnR-UCU	LSC	IGS	TTAATTAATTT
7	13133	2	34	atpF/atpH	LSC	IGS	TGGAAATTTCCAATAAG
8	21085	2	30	rpoC2/rpoC1 rpoC1*	LSC	IGS/CDS	TTAGATACCATATGA
9	21090	2	30	rpoC2/rpoC1 rpoC1*	LSC	IGS/CDS	TACCATATGAGTAGG
10	27654	2.2	28	rpoB / trnC-GCA	LSC	IGS	ATTGAAGTGTATA
11	28795	3.1	55	rpoB / trnC-GCA	LSC	IGS	TTACTTAATATATTTTA
12	28802	2.1	40	rpoB / trnC-GCA	LSC	IGS	ATATATTTTATTACTTAAT
13	33923	2.6	37	trnT-GGU/psbD	LSC	IGS	TAAAATATAAAGTAA
14	43981	2	42	psaA/ycf3	LSC	IGS	TAAATTATAAATTAAATAATA
15	48190	2.9	41	trnT-UGU / trnL-UAA	LSC	IGS	TATATAAAAATATA
16	48798	2	26	trnT-UGU / trnL-UAA	LSC	IGS	TGATATAGAAATG
17	50223	4.2	53	trnT-UGU / trnL-UAA	LSC	IGS	TAATATGTATATA
18	51383	2	32	ndhJ/ndhK	LSC	IGS	TTTGTTATTCTGTACA
19	52884	2.5	56	ndhC/trnV-UAC	LSC	IGS	ATATACTATATAATATATAATA
P. triloba
1	4815	2	26	trnK-UUU/rps16	LSC	IGS	TATATACAATATT
2	6932	2.5	71	rps16/trnQ-UUG	LSC	IGS	TATATTTTATTATGATATGAATAATAT
3	6929	4.2	70	rps16/trnQ-UUG	LSC	IGS	TTATATAATATTATATA
4	8483	1.9	30	trnS-GCU / trnG-GCC	LSC	IGS	ATGATTATCGAATCAA
5	8528	2	35	trnS-GCU / trnG-GCC	LSC	IGS	TCTTAATTTTTTATATT
6	9738	2.7	31	trnG-GCC/trnR-UCU	LSC	IGS	TTAATTAATTT
7	13133	2	34	atpF/atpH	LSC	IGS	TGGAAATTTCCAATAAG
8	21084	2	30	rpoC2/rpoC1 rpoC1*	LSC	IGS/CDS	TTAGATACCATATGA
9	21089	2	30	rpoC2/rpoC1 rpoC1*	LSC	IGS/CDS	TACCATATGAGTAGG
10	27652	2.2	28	rpoB / trnC-GCA	LSC	IGS	ATTGAAGTGTATA
11	28793	3.1	55	trnC-GCA/petN	LSC	IGS	TTACTTAATATATTTTA
12	28800	2.1	40	trnC-GCA/petN	LSC	IGS	ATATATTTTATTACTTAAT
13	33909	2.6	37	trnT-GGU/psbD	LSC	IGS	TAAAATATAAAGTAA
14	43968	2.1	34	psaA/ycf3	LSC	IGS	AAATATCTAAATTATA
15	48179	2.9	41	trnT-UGU / trnL-UAA	LSC	IGS	TATATAAAAATATA
16	48787	2	26	trnT-UGU / trnL-UAA	LSC	IGS	TGATATAGAAATG
17	50212	4.2	53	trnF-GAA/ndhJ	LSC	IGS	TAATATGTATATA
18	51372	2	32	ndhJ/ndhK	LSC	IGS	TTTGTTATTCTGTACA
19	52875	2	30	ndhC/trnV-UAC	LSC	IGS	ATACTATATAATATA
20	52871	2.3	51	ndhC/trnV-UAC	LSC	IGS	CTATATAATATATAATAATATA
21	52872	3.4	50	ndhC/trnV-UAC	LSC	IGS	TATATAATATATAA
22	52950	3.1	108	ndhC/trnV-UAC	LSC	IGS	ATATATAAAATCTATATTATAATTATATATATTT
23	52960	3	63	ndhC/trnV-UAC	LSC	IGS	TCTATATAAATTATATATATT
24	52970	4.7	90	ndhC/trnV-UAC	LSC	IGS	AATTATATATATTATAATA
25	52957	1.9	98	ndhC/trnV-UAC	LSC	IGS	AAATTATATTATAATTATACATATTTCTATATAAAATATATATATTATAAT
26	53041	2.7	55	ndhC/trnV-UAC	LSC	IGS	ATAATATATATTTTATTAGT
27	58648	3.6	36	rbcL / accD	LSC	IGS	TTATATATTA
28	58643	2	41	rbcL / accD	LSC	IGS	TTTTTTTATATATTATTATA
29	67436	2.1	35	psbE / petL	LSC	IGS	TATATACATATATTAGT
30	71683	2.5	37	rps12/clpP	LSC	IGS	ATTAAATAATAGAAT
31	76292	2	36	psbN/psbH	LSC	IGS	ATTATATAGTTTTAAGAC
32	91006	3.2	68	ycf2	IRa	CDS	TTTTTGTCCAAGTTACTTCTT
33	93425	2.9	52	ycf2	IRa	CDS	TTGATGATAGTGACGATA
34	96452	3.1	51	trnL-CAA/ndhB	IRa	IGS	ATATTATATATCAAAA
35	96450	2.8	45	trnL-CAA/ndhB	IRa	IGS	ATATATTATTATCAA
36	100995	2.2	26	rps12/trnV-GAC	IRa	IGS	TTTCTTTTTTTA
37	109717	2.1	64	rrn4.5/rrn5	IRa	IGS	CATTATTCAACTCTTTGACAACACGAAAAAC
38	116081	3.1	41	rpl32/trnL-UAG	SSC	IGS	TATATATTATATAT
39	116084	2.1	39	rpl32/trnL-UAG	SSC	IGS	ATATTATAATTATATATTA
40	116331	2.1	37	rpl32/trnL-UAG	SSC	IGS	ATCAAAATATAATATAT
41	128346	2.1	44	ccsA/ndhD	SSC	IGS	AATTAATAGATTTATATGCTA
42	130065	2.3	34	ycf1	SSC	CDS	TTTTGTCCTCTTCTT
43	130070	2.5	45	ycf1	SSC	CDS	TCTTCTTTTTTTTTCTCGC
44	134058	2.1	64	rrn5/rrn4.5	IRb	IGS	TGGTTTTTCATGTTGTCAAAGAGTTGAACAA
45	142818	2.2	26	trnV-GAC/rps12	IRb	IGS	AATAAAAAAAGA
46	147338	3.1	51	ndhB/trnL-CAA	IRb	IGS	TTTGATATAATAGATATA
47	147344	2.8	45	ndhB/trnL-CAA	IRb	IGS	ATAATAGATATATTTG
48	147344	3.6	54	ndhB/trnL-CAA	IRb	IGS	ATAATATATATATTTG
49	150362	2.9	52	ycf2	IRb	CDS	TCGTCACTATCATCAATA
50	152766	4.1	89	ycf2	IRb	CDS	AAAAAGAGAAGTAACTTAGAC
*Tandem repeats distributed in IGS and CDS region.
